# Supplementary material for: Development of DNA Vaccine Candidate against SARS-CoV-2
Source: Viruses. 2022 May 15;14(5):1049. doi: 10.3390/v14051049 (PMC9144758; doi:10.3390/v14051049)
Supplement: Supplementary file 1 [file viruses-14-01049-s001.zip]

Archive with 3 entries (3 files):
- Supplementary File 1.xlsx
- Supplementary File 2.pdf
- Supplementary File 3.pdf
