# Supplementary material for: Development of DNA Vaccine Candidate against SARS-CoV-2
Source: Viruses. 2022 May 15;14(5):1049. doi: 10.3390/v14051049 (PMC9144758; doi:10.3390/v14051049)
Supplement: Supplementary file 1 [file viruses-14-01049-s001.zip › Supplementary File 1.xlsx]

## Sheet: Sheet1
			Serum dilution
			15	45	135	405	1215	3645	10935	32805	VC	CC
		Wild type	119857	149049	127523	119417	130389	153964	140892	148393	148083	225
			97837	100076	100492	91349	96236	93983	84360	115991	118424	242
			105421	104894	80967	61235	77953	107271	101268	122044	121066	255
		blank	10704	13544	23630	35426	64488	111710	127249	117294	105552	235
			9039	17004	19249	25277	68240	111837	149256	143756	161932	242
		501Y.V2-1	71741	216570	313594	252216	229279	190535	198009	177756	211483	650
			68761	230096	255315	222273	221604	161367	162185	178830	191572	862
			69126	218781	248843	224065	202259	191327	182239	185720	189066	874
		blank	10591	13678	21025	34079	78074	173894	201275	206023	216926	322
			11967	13847	25846	37137	74497	160041	238573	215907	183373	236
		B.1.617	51261	90543	125495	179077	158014	154724	119664	114875	134085	175
			33076	73533	107797	155888	157130	105784	106546	112280	126965	222
			29247	83506	127027	170893	131980	109011	108006	110872	110570	208
		blank	7400	7625	12525	29175	55004	92644	118005	129390	109908	186
			8361	5842	11454	23959	60111	95630	138200	130182	138928	210
